# Supplementary material for: 3D Printing of Dapagliflozin Containing Self-Nanoemulsifying Tablets: Formulation Design and In Vitro Characterization
Source: Pharmaceutics. 2021 Jun 30;13(7):993. doi: 10.3390/pharmaceutics13070993 (PMC8309195; doi:10.3390/pharmaceutics13070993)
Supplement: Supplementary file 1 [file pharmaceutics-13-00993-s001.zip]

Archive with 1 entries (1 files):
- pharmaceutics-1260419-supplementary.pdf
